# Supplementary material for: IDO1+ Paneth cells promote immune escape of colorectal cancer
Source: Commun Biol. 2020 May 22;3:252. doi: 10.1038/s42003-020-0989-y (PMC7244549; doi:10.1038/s42003-020-0989-y)
Supplement: Supplementary file 2 — Supplementary Data 1 [file 42003_2020_989_MOESM2_ESM.xlsx]

## Sheet: Tabelle1
Gene	logFC	FDR
Hbb-b2	4973	0.000135
9530003J23Rik	4654	0.001066
Tmprss6	4611	0.000025
Hba-a1	4308	0.000703
2700046A07Rik	4213	0.004388
Slc1a7	4195	0.000055
Hba-a2	4160	0.000000
Usp18	4149	0.000000
Gulo	4140	0.003544
Aqp5	4008	0.004546
Myh7b	3959	0.001004
Ifit1	3885	0.000000
Hbb-b1	3766	0.004622
4930444P10Rik	3738	0.002326
Oas3	3663	0.000000
Casq1	3582	0.001560
Ifi44	3430	0.000000
Gbx2	3404	0.001468
A430071A18Rik	3367	0.003634
Apol9a	3366	0.000494
Rsad2	3309	0.000000
Hs3st3a1	3267	0.001305
Spnb1	3091	0.001251
Neb	3040	0.003489
Ido1	3019	0.000000
Isg15	3017	0.000000
Ddx60	3004	0.000000
Apol9b	2977	0.000946
Tbx1	2967	0.000104
Rarb	2957	0.003481
Rtp4	2940	0.000000
Ifit2	2932	0.000000
Tulp2	2931	0.000526
Oasl2	2852	0.000000
Grb14	2835	0.000595
Msi1	2724	0.000046
Cadps	2721	0.000589
Pnliprp2	2683	0.000225
Cfi	2662	0.002964
Abca8b	2618	0.001691
D14Ertd668e	2586	0.000001
Mmp9	2551	0.003140
Fcrls	2540	0.000015
Aifm3	2513	0.003200
I830012O16Rik	2473	0.000144
Gm16065	2469	0.000126
Xaf1	2436	0.000000
Adra2a	2423	0.000085
Nlrc5	2406	0.000105
Esyt3	2397	0.001906
Mt4	2359	0.000000
Defa24	2338	0.000087
Dlx3	2335	0.000291
Ifit3	2319	0.000163
Gdf15	2295	0.000054
Habp2	2292	0.001464
H2afy2	2288	0.000157
Kif1a	2260	0.004761
Pnliprp1	2250	0.000054
Adcy1	2238	0.004428
Tesc	2213	0.000006
Hs3st3b1	2210	0.002964
Gas1	2207	0.000683
Strc	2205	0.001029
Wif1	2194	0.000391
Gls2	2165	0.004078
Hspa1b	2131	0.004730
Gm98	2128	0.000159
Tmem45a	2127	0.003253
Apol10a	2092	0.000706
Mfap4	2066	0.000589
Irgm2	2055	0.000001
Gm5431	2039	0.001066
Tmed6	2035	0.001266
Mdga2	2024	0.002433
Gm10768	2012	0.000010
Dnaja4	2005	0.000905
Slc44a5	2001	0.003462
Lgals2	1995	0.000536
Faim2	1993	0.003239
Tbx3	1983	0.000008
Igtp	1982	0.002873
2210407C18Rik	1980	0.000004
Pak3	1965	0.004012
4732444A12Rik	1963	0.003203
Brsk1	1948	0.001093
Mark1	1941	0.003162
Mt3	1938	0.000391
Oas1b	1935	0.001861
Dhx58	1932	0.000265
Pdgfc	1903	0.004919
Irf7	1902	0.000051
Etv5	1890	0.003686
Pdgfrl	1885	0.004148
Cpn1	1880	0.000004
Lyz1	1880	0.000041
Dtna	1866	0.003867
Abcc2	1863	0.002057
Irf9	1854	0.000000
Ifitm1	1847	0.004799
Podn	1829	0.000046
Hsph1	1822	0.001492
Cmpk2	1807	0.000001
H2-Q7	1783	0.002982
Dnahc17	1780	0.000285
Gdf11	1758	0.000824
Shisa7	1753	0.000022
Nkd1	1735	0.000212
Irgm1	1714	0.000076
Tap1	1712	0.000526
Aspa	1712	0.003162
Ccdc136	1708	0.004388
Fbxo10	1690	0.001113
Smpx	1688	0.002432
Rhobtb3	1684	0.002593
Msrb3	1681	0.001560
Hap1	1680	0.000000
Zbp1	1680	0.000040
Slfn5	1678	0.003888
Slc30a2	1678	0.000000
Pycr1	1643	0.000146
Tnfrsf19	1641	0.002265
Atp10a	1636	0.000651
Stat1	1627	0.004078
Bex1	1621	0.000051
Stx1a	1617	0.002492
Apcdd1	1604	0.003830
Htra1	1602	0.004388
Ifitm3	1601	0.000206
Prox1	1598	0.004234
B2m	1595	0.000575
Ttc39c	1569	0.003203
Rnf213	1555	0.000000
Dclk2	1552	0.003328
Spock2	1540	0.002227
Plat	1518	0.004388
Psmb8	1510	0.002201
Kif5c	1501	0.000446
Rdh9	1498	0.000105
Gpld1	1493	0.000937
Krt23	1491	0.004467
Igsf11	1486	0.001132
Tubb4a	1476	0.000023
Lhpp	1471	0.001277
Echdc2	1469	0.004218
Ddx58	1469	0.000039
Prr18	1469	0.000718
Cxxc5	1455	0.000040
Lef1	1422	0.001906
Cacna1h	1412	0.003102
Psmb9	1409	0.003962
Ube2l6	1409	0.002964
Tnnt2	1405	0.002105
Pla2g12a	1404	0.000244
Banp	1398	0.001277
Slc18a1	1392	0.000037
Mycl1	1383	0.003884
Slfn4	1379	0.000918
Lgals3bp	1374	0.000000
Slc22a1	1360	0.002752
Herc6	1358	0.000308
Pgm2l1	1348	0.004683
Kcnj2	1344	0.003200
Akt3	1341	0.000446
Gstm7	1328	0.000146
Slc25a23	1323	0.003616
Slc1a4	1319	0.004796
Fam118a	1319	0.002378
A230050P20Rik	1305	0.000316
Parp14	1298	0.000157
H1fx	1285	0.003825
Amigo1	1279	0.000308
Tubb2a	1236	0.000823
Ifi27l1	1215	0.000575
Stat2	1188	0.000244
Cyp27a1	1178	0.002964
H2-K1	1167	0.000824
Id3	1156	0.000138
Abcb9	1129	0.004546
H2-Q4	1112	0.001118
R3hdml	1110	0.000937
Slc25a33	1106	0.002378
AC151712.4	1094	0.002675
Lgals9	1035	0.004388
Fads1	1011	0.004188
