# Supplementary material for: IDO1+ Paneth cells promote immune escape of colorectal cancer
Source: Commun Biol. 2020 May 22;3:252. doi: 10.1038/s42003-020-0989-y (PMC7244549; doi:10.1038/s42003-020-0989-y)
Supplement: Supplementary file 3 — Supplementary Data 2 [file 42003_2020_989_MOESM3_ESM.xlsx]

## Sheet: Tabelle1
Gene	log(FC)	FDR
Cpn2	-4.44	0.000000
1810030J14Rik	-4.12	0.000000
Myo18b	-3.92	0.000000
Tmprss11d	-3.92	0.001017
Nr1i3	-3.71	0.000538
Defb45	-3.33	0.000047
Reg3b	-3.06	0.000000
Gbp1	-3.02	0.000670
St8sia5	-2.89	0.000004
Sprr2a2	-2.73	0.000013
Nccrp1	-2.62	0.000738
Cyp2d9	-2.61	0.000476
St8sia1	-2.55	0.000228
Gm15987	-2.54	0.002596
Tnfrsf17	-2.53	0.000683
Sprr2a1	-2.46	0.000003
Sult1c2	-2.37	0.000347
Adam28	-2.34	0.000048
9130204K15Rik	-2.33	0.000391
Gsdmc3	-2.31	0.002648
Gsta1	-2.21	0.000018
Krt84	-2.19	0.002964
Mep1a	-2.17	0.000118
Csta	-2.15	0.000391
Retnlb	-2.14	0.000000
Maob	-2.12	0.000784
Reg3g	-2.07	0.000001
Cyp2s1	-2.06	0.000023
Slc13a2	-2.05	0.000046
Itih5	-2.04	0.000359
Gsdmc2	-2.03	0.000028
Gm600	-1.99	0.003634
AI747448	-1.97	0.000008
Fxyd4	-1.97	0.002593
Foxn1	-1.94	0.000000
Nrap	-1.93	0.001500
Hao2	-1.93	0.000004
Trpm6	-1.92	0.000008
Ces2e	-1.87	0.000040
Clec2h	-1.87	0.001135
Ankdd1b	-1.87	0.001967
Gprin3	-1.87	0.000247
Isx	-1.87	0.001193
Cyp2c68	-1.86	0.003544
Slc5a8	-1.86	0.001492
Pla2g4f	-1.85	0.002738
Sult1d1	-1.84	0.001193
Rdh16	-1.82	0.000091
Gsdmc4	-1.81	0.000022
Slc15a1	-1.81	0.000053
Saa1	-1.80	0.000348
Prss30	-1.80	0.000250
2010109I03Rik	-1.80	0.000001
Slc16a5	-1.80	0.002349
Tnfrsf8	-1.78	0.000091
Dmbt1	-1.76	0.000144
Cyp3a13	-1.75	0.002433
Mgat4c	-1.75	0.000003
Cyp2d34	-1.73	0.001066
Ccl5	-1.72	0.002873
Saa2	-1.71	0.000797
Aqp4	-1.70	0.000011
Sprr2h	-1.70	0.000413
Agxt2l1	-1.70	0.004148
Ostb	-1.70	0.001338
Tat	-1.68	0.000391
Ces2c	-1.68	0.003590
Smpdl3a	-1.68	0.000377
Cyp4f14	-1.67	0.001820
Apol7c	-1.66	0.001743
Slc6a14	-1.65	0.000106
Sgk2	-1.64	0.000494
Sprr2a3	-1.63	0.000206
B3galt5	-1.63	0.000035
Prkaa2	-1.62	0.000413
4930539E08Rik	-1.62	0.000069
Tmem181c-ps	-1.60	0.000015
Lax1	-1.60	0.000000
Abcc3	-1.60	0.000041
Lrmp	-1.60	0.000054
Tgm3	-1.60	0.003600
Pdzd3	-1.60	0.003830
Myo15b	-1.58	0.000443
Cds1	-1.58	0.000308
Ptk6	-1.57	0.003363
Syt8	-1.57	0.000123
Slc6a20a	-1.57	0.002635
Klf4	-1.56	0.000718
Fcgbp	-1.56	0.004449
Cbr3	-1.56	0.001887
Capn13	-1.56	0.002508
Rnasel	-1.56	0.000051
Sult1b1	-1.55	0.003544
Il18	-1.54	0.000001
Scnn1a	-1.54	0.000170
Raet1c	-1.53	0.004166
Abcg2	-1.53	0.000489
Cideb	-1.52	0.002349
Cd28	-1.51	0.001868
Clic5	-1.51	0.002187
Ttll6	-1.51	0.004732
9530008L14Rik	-1.50	0.001359
Chst4	-1.50	0.002139
Gabrp	-1.49	0.000643
Gpr110	-1.49	0.000852
Clca3	-1.48	0.004725
BC021614	-1.48	0.001622
Tspan1	-1.48	0.000758
Cd79b	-1.47	0.001439
Ahnak2	-1.47	0.000987
Cd79a	-1.47	0.000004
Slc1a1	-1.47	0.000410
Tppp3	-1.46	0.000000
Igj	-1.45	0.000000
Naip1	-1.45	0.000905
Lgals3	-1.44	0.000055
Nt5c1a	-1.44	0.003686
Irf4	-1.44	0.000000
Mgst3	-1.43	0.001746
Lhfpl2	-1.43	0.000228
Nr1h4	-1.43	0.001560
Gpr128	-1.43	0.004546
Ceacam20	-1.43	0.002375
Cfh	-1.42	0.002433
Phgr1	-1.41	0.002894
Mboat1	-1.41	0.000102
Ly6c2	-1.41	0.002593
2610203C20Rik	-1.41	0.002640
Slc26a2	-1.40	0.004674
Krt14	-1.40	0.000182
Mettl7b	-1.40	0.003162
Dsg3	-1.40	0.001321
Nr3c2	-1.40	0.002964
Clca2	-1.40	0.004849
Clca4	-1.40	0.002964
Slc37a2	-1.40	0.003505
Slc5a9	-1.40	0.000718
Gprc5a	-1.39	0.000071
Aldh1a3	-1.39	0.004078
Ttc22	-1.39	0.001525
Ptprr	-1.38	0.002802
Emp1	-1.38	0.000007
Krt20	-1.38	0.003686
Serpinb1a	-1.38	0.000683
Gyk	-1.37	0.001321
Ckmt1	-1.36	0.004045
Pmp22	-1.36	0.002349
Cd38	-1.35	0.000182
2010001M09Rik	-1.35	0.000006
Cwh43	-1.34	0.000149
Iqgap2	-1.32	0.002542
Bfsp1	-1.31	0.002689
Pqlc3	-1.31	0.001357
Gna14	-1.31	0.000487
Kcns3	-1.30	0.001277
Slc44a4	-1.30	0.003399
D730039F16Rik	-1.29	0.003600
Slc6a8	-1.28	0.002593
Mtm1	-1.28	0.000206
Lrg1	-1.28	0.001804
Cmbl	-1.27	0.002986
Hsd17b2	-1.26	0.000619
Gpr160	-1.25	0.001387
Ms4a8a	-1.25	0.003148
Gda	-1.25	0.000202
Coro2a	-1.25	0.001277
Robo2	-1.22	0.000424
Dhrs9	-1.22	0.000359
Fgfbp1	-1.19	0.003675
Map3k6	-1.19	0.002826
Vsig1	-1.18	0.000294
Ugt1a7c	-1.18	0.003564
Gm15675	-1.17	0.002237
Galnt6	-1.17	0.000477
Tmem45b	-1.17	0.004919
Anxa8	-1.17	0.000898
Apoa1	-1.16	0.000085
Fer1l4	-1.16	0.001212
Cnnm4	-1.15	0.001277
Tnip3	-1.15	0.000080
Ikzf2	-1.15	0.000228
Cpe	-1.15	0.000367
Crip1	-1.14	0.003311
4831426I19Rik	-1.14	0.002235
Kif13b	-1.14	0.000037
St6gal1	-1.14	0.000526
Ppm1j	-1.14	0.000859
Slc36a1	-1.13	0.003505
Il22ra1	-1.13	0.002235
Pcx	-1.13	0.004428
Samd5	-1.12	0.000091
Ahnak	-1.12	0.000054
Pgap1	-1.12	0.004781
Pag1	-1.12	0.000000
Gucy2c	-1.11	0.002732
Sqrdl	-1.11	0.003483
Slc16a1	-1.10	0.001359
Tbc1d2	-1.10	0.001369
Nt5e	-1.10	0.004691
Fam124a	-1.09	0.001112
Plcd1	-1.09	0.002349
Ankrd44	-1.07	0.000446
Rap1gap2	-1.07	0.001035
Nlrx1	-1.07	0.002493
Tspan8	-1.07	0.003476
Ccdc93	-1.06	0.001731
Gatm	-1.05	0.000774
Stim1	-1.05	0.002427
B3gnt3	-1.04	0.003481
Clcn2	-1.04	0.003962
Stom	-1.04	0.001061
Nr1d1	-1.04	0.001000
Naip2	-1.02	0.004200
Gcnt1	-1.02	0.001197
Mapre2	-1.02	0.003162
Cd4	-1.01	0.001865
Trp53i11	-1.01	0.004285
Cd55	-1.00	0.000002
