# Supplementary material for: IDO1+ Paneth cells promote immune escape of colorectal cancer
Source: Commun Biol. 2020 May 22;3:252. doi: 10.1038/s42003-020-0989-y (PMC7244549; doi:10.1038/s42003-020-0989-y)
Supplement: Supplementary file 4 — Supplementary Data 3 [file 42003_2020_989_MOESM4_ESM.xlsx]

## Sheet: Tabelle1
ID	Name	p	q
GO:0043207	Response to external biotic stimulus	3.78e-16	5.41e-12
GO:0002376	Immune system process	1.05e-15	7.51e-12
GO:0009607	Response to biotic stimulus	2.46e-15	8.79e-12
GO:0006952	Defense response	2.27e-15	1.08e-11
GO:0009605	Response to external stimulus	2.14e-14	6.13e-11
GO:0043230	Extracellular organelle	2.46e-13	1.05e-10
GO:1903561	Extracellular vesicle	2.39e-13	1.37e-10
GO:0070062	Extracellular exosome	1.64e-13	1.41e-10
GO:0051707	Response to other organism	6.17e-14	1.47e-10
GO:0044464	Cell part	9.34e-14	1.6e-10
GO:0016020	Membrane	4.94e-13	1.69e-10
GO:0098542	Defense response to other organism	1.03e-13	2.11e-10
GO:0050896	Response to stimulus	3.22e-13	5.11e-10
GO:0044699	Single-organism process	3.05e-13	5.46e-10
GO:0051607	Defense response to virus	5.95e-13	8.52e-10
GO:0031988	Membrane-bounded vesicle	3.98e-12	1.14e-09
GO:0051704	Multi-organism process	1.02e-12	1.33e-09
GO:0009615	Response to virus	2.31e-12	2.75e-09
GO:0044421	Extracellular region part	1.12e-11	2.75e-09
GO:0031982	Vesicle	1.83e-11	3.92e-09
GO:0044403	Symbiosis, encompassing mutualism through parasitism	4.32e-12	4.41e-09
GO:0016032	Viral process	4.32e-12	4.75e-09
GO:0044764	Multi-organism cellular process	5.73e-12	5.47e-09
GO:0006955	Immune response	6.81e-12	6.09e-09
GO:0044419	Interspecies interaction between organisms	3.17e-11	2.67e-08
GO:0044763	Single-organism cellular process	1.77e-10	1.41e-07
GO:0005886	Plasma membrane	1.01e-08	1.92e-06
GO:0042221	Response to chemical	3.2e-09	2.29e-06
GO:0045087	Innate immune response	3.11e-09	2.34e-06
GO:0006950	Response to stress	4.66e-09	3.18e-06
GO:0048525	Negative regulation of viral process	5.15e-09	3.35e-06
GO:0002252	Immune effector process	7.5e-09	4.67e-06
GO:0043226	Organelle	3.73e-08	6.38e-06
GO:0009987	Cellular process	1.24e-08	7.39e-06
GO:0002684	Positive regulation of immune system process	1.68e-08	9.26e-06
GO:0050776	Regulation of immune response	1.68e-08	9.6e-06
GO:0002682	Regulation of immune system process	3.67e-08	1.94e-05
GO:0065008	Regulation of biological quality	3.9e-08	1.99e-05
GO:0043227	Membrane-bounded organelle	1.38e-07	2.14e-05
GO:0003824	Catalytic activity	6.17e-09	3.01e-05
GO:0044444	Cytoplasmic part	2.17e-07	3.1e-05
GO:0044710	Single-organism metabolic process	6.44e-08	3.17e-05
GO:0044459	Plasma membrane part	2.99e-07	3.93e-05
GO:0050778	Positive regulation of immune response	1.43e-07	6.82e-05
GO:0045071	Negative regulation of viral genome replication	2.12e-07	9.77e-05
GO:0050792	Regulation of viral process	2.98e-07	0.000133
GO:0006811	Ion transport	3.84e-07	0.000166
GO:0043903	Regulation of symbiosis, encompassing mutualism through parasitism	4.67e-07	0.000196
GO:0043900	Regulation of multi-organism process	6.36e-07	0.00026
GO:0031347	Regulation of defense response	1.11e-06	0.000442
GO:0044424	Intracellular part	3.72e-06	0.000455
GO:1903901	Negative regulation of viral life cycle	1.24e-06	0.000479
GO:0051049	Regulation of transport	1.84e-06	0.000692
GO:0048518	Positive regulation of biological process	2.01e-06	0.000739
GO:0043901	Negative regulation of multi-organism process	2.16e-06	0.000773
GO:0005833	Hemoglobin complex	9.59e-06	0.00109
GO:0006629	Lipid metabolic process	3.29e-06	0.00112
GO:0032879	Regulation of localization	3.23e-06	0.00113
GO:0010033	Response to organic substance	3.59e-06	0.0012
GO:0045069	Regulation of viral genome replication	4.22e-06	0.00137
GO:1903900	Regulation of viral life cycle	4.29e-06	0.00137
GO:0006820	Anion transport	4.96e-06	0.00154
GO:0048583	Regulation of response to stimulus	5.87e-06	0.00179
GO:0048584	Positive regulation of response to stimulus	8.1e-06	0.00241
GO:0005615	Extracellular space	2.77e-05	0.00296
GO:0098862	Cluster of actin-based cell projections	3.09e-05	0.00311
GO:0002250	Adaptive immune response	1.16e-05	0.00339
GO:0002697	Regulation of immune effector process	1.41e-05	0.00403
GO:0045088	Regulation of innate immune response	1.5e-05	0.00422
GO:0044281	Small molecule metabolic process	1.6e-05	0.00441
GO:0051923	Sulfation	1.65e-05	0.00447
GO:0005515	Protein binding	6.52e-06	0.00455
GO:0043292	Contractile fiber	4.93e-05	0.00469
GO:0031349	Positive regulation of defense response	1.89e-05	0.00492
GO:0005488	Binding	5.08e-06	0.00496
GO:0034340	Response to type I interferon	1.88e-05	0.00499
GO:0035456	Response to interferon-beta	1.99e-05	0.00508
GO:0055085	Transmembrane transport	2.04e-05	0.00512
GO:0009617	Response to bacterium	2.12e-05	0.00513
GO:0005215	Transporter activity	6.34e-06	0.00515
GO:0070887	Cellular response to chemical stimulus	2.1e-05	0.00517
GO:0022892	Substrate-specific transporter activity	4.4e-06	0.00537
GO:0022857	Transmembrane transporter activity	3.38e-06	0.0055
GO:0033993	Response to lipid	2.32e-05	0.00553
GO:0016787	Hydrolase activity	2.41e-06	0.00589
GO:0002253	Activation of immune response	2.81e-05	0.00659
GO:0031224	Intrinsic component of membrane	7.82e-05	0.0067
GO:0005576	Extracellular region	7.51e-05	0.00676
GO:0045682	Regulation of epidermis development	3.05e-05	0.00704
GO:0071310	Cellular response to organic substance	3.22e-05	0.00731
GO:0051239	Regulation of multicellular organismal process	3.47e-05	0.00775
GO:0022804	Active transmembrane transporter activity	1.44e-05	0.00877
GO:0022891	Substrate-specific transmembrane transporter activity	1.8e-05	0.00979
GO:0043167	Ion binding	2.21e-05	0.0108
GO:0005783	Endoplasmic reticulum	0.000146	0.0109
GO:0015850	Organic hydroxy compound transport	5.06e-05	0.0111
GO:0031226	Intrinsic component of plasma membrane	0.000144	0.0112
GO:0071219	Cellular response to molecule of bacterial origin	5.19e-05	0.0113
GO:0044425	Membrane part	0.000139	0.0113
GO:0016102	Diterpenoid biosynthetic process	5.44e-05	0.0116
GO:0042127	Regulation of cell proliferation	5.52e-05	0.0116
GO:0015293	Symporter activity	2.85e-05	0.0116
GO:0071396	Cellular response to lipid	5.65e-05	0.0117
GO:0043169	Cation binding	2.64e-05	0.0117
GO:0098590	Plasma membrane region	0.000165	0.0118
GO:0001817	Regulation of cytokine production	6.12e-05	0.0123
GO:0048585	Negative regulation of response to stimulus	6.06e-05	0.0124
GO:0010038	Response to metal ion	6.55e-05	0.0128
GO:0042742	Defense response to bacterium	6.5e-05	0.0129
GO:0046872	Metal ion binding	4.27e-05	0.016
GO:0016114	Terpenoid biosynthetic process	8.39e-05	0.0162
GO:0042981	Regulation of apoptotic process	8.48e-05	0.0162
GO:0046942	Carboxylic acid transport	8.64e-05	0.0163
GO:0015711	Organic anion transport	9.18e-05	0.0166
GO:0098656	Anion transmembrane transport	9.03e-05	0.0168
GO:1902578	Single-organism localization	9.16e-05	0.0168
GO:0051050	Positive regulation of transport	0.0001	0.0179
GO:0016324	Apical plasma membrane	0.000288	0.0182
GO:0019882	Antigen processing and presentation	0.000104	0.0184
GO:0002757	Immune response-activating signal transduction	0.000116	0.0187
GO:0044711	Single-organism biosynthetic process	0.000108	0.0188
GO:0034097	Response to cytokine	0.000116	0.0188
GO:0002237	Response to molecule of bacterial origin	0.000109	0.0189
GO:0043067	Regulation of programmed cell death	0.000115	0.0189
GO:0045121	Membrane raft	0.000286	0.0189
GO:0080134	Regulation of response to stress	0.000111	0.019
GO:0071222	Cellular response to lipopolysaccharide	0.000113	0.019
GO:0050710	Negative regulation of cytokine secretion	0.000114	0.019
GO:0019885	Antigen processing and presentation of endogenous peptide antigen via MHC class I	0.000124	0.0196
GO:0098857	Membrane microdomain	0.000286	0.0196
GO:0035634	Response to stilbenoid	0.000127	0.0199
GO:0005903	Brush border	0.00035	0.0214
GO:0030855	Epithelial cell differentiation	0.000141	0.0219
GO:0097367	Carbohydrate derivative binding	6.79e-05	0.0237
GO:0032496	Response to lipopolysaccharide	0.000156	0.024
GO:0042612	MHC class I protein complex	0.000409	0.0241
GO:0014070	Response to organic cyclic compound	0.000169	0.0257
GO:0005887	Integral component of plasma membrane	0.000461	0.0263
GO:0006855	Drug transmembrane transport	0.000175	0.0264
GO:0031227	Intrinsic component of endoplasmic reticulum membrane	0.000504	0.0279
GO:0071345	Cellular response to cytokine stimulus	0.0002	0.0289
GO:0008219	Cell death	0.0002	0.0292
GO:0044712	Single-organism catabolic process	0.000197	0.0293
GO:0048522	Positive regulation of cellular process	0.000199	0.0293
GO:0020037	Heme binding	9.14e-05	0.0297
GO:0016021	Integral component of membrane	0.000554	0.0297
GO:0071216	Cellular response to biotic stimulus	0.000218	0.0312
GO:0007166	Cell surface receptor signaling pathway	0.000221	0.0313
GO:0002483	Antigen processing and presentation of endogenous peptide antigen	0.000241	0.0328
GO:0044765	Single-organism transport	0.000244	0.0329
GO:0060337	Type I interferon signaling pathway	0.000238	0.033
GO:0002683	Negative regulation of immune system process	0.00024	0.033
GO:0042592	Homeostatic process	0.000247	0.033
GO:0002764	Immune response-regulating signaling pathway	0.000236	0.0331
GO:0008509	Anion transmembrane transporter activity	0.000109	0.0332
GO:0009986	Cell surface	0.000692	0.0349
GO:0005737	Cytoplasm	0.000678	0.0352
GO:0010941	Regulation of cell death	0.000272	0.0358
GO:0006082	Organic acid metabolic process	0.000272	0.036
GO:1990267	Response to transition metal nanoparticle	0.00029	0.0374
GO:0065009	Regulation of molecular function	0.00029	0.0377
GO:0032944	Regulation of mononuclear cell proliferation	0.000303	0.0387
GO:0022407	Regulation of cell-cell adhesion	0.000312	0.0395
GO:0012501	Programmed cell death	0.000325	0.0408
GO:0048002	Antigen processing and presentation of peptide antigen	0.000342	0.0426
GO:0002474	Antigen processing and presentation of peptide antigen via MHC class I	0.000347	0.0428
GO:0015291	Secondary active transmembrane transporter activity	0.00017	0.0461
GO:0052547	Regulation of peptidase activity	0.000378	0.0462
GO:0030056	Hemidesmosome	0.000947	0.0463
GO:0046906	Tetrapyrrole binding	0.000165	0.0475
GO:0042904	9-cis-retinoic acid biosynthetic process	0.000409	0.0487
GO:0042905	9-cis-retinoic acid metabolic process	0.000409	0.0491
GO:0015824	Proline transport	0.000409	0.0495
GO:0019883	Antigen processing and presentation of endogenous antigen	0.000422	0.0495
GO:0048878	Chemical homeostasis	0.000426	0.0495
GO:0015669	Gas transport	0.000422	0.0499
GO:0070663	Regulation of leukocyte proliferation	0.000448	0.0517
GO:0015718	Monocarboxylic acid transport	0.000457	0.0523
GO:0042802	Identical protein binding	0.000209	0.0538
GO:0017095	Heparan sulfate 6-O-sulfotransferase activity	0.000452	0.0538
GO:0050698	Proteoglycan sulfotransferase activity	0.000452	0.0552
GO:0005254	Chloride channel activity	0.000239	0.0555
GO:0015075	Ion transmembrane transporter activity	0.000229	0.0559
GO:0044255	Cellular lipid metabolic process	0.000495	0.0562
GO:0015893	Drug transport	0.0005	0.0563
GO:0019111	Phenanthrol sulfotransferase activity	0.000452	0.0566
GO:0010817	Regulation of hormone levels	0.000516	0.0576
GO:0032559	Adenyl ribonucleotide binding	0.000521	0.0578
GO:0018723	3-phenanthrol sulfotransferase activity	0.000452	0.0581
GO:0034483	Heparan sulfate sulfotransferase activity	0.000513	0.0583
GO:0009966	Regulation of signal transduction	0.000544	0.0585
GO:0060354	Negative regulation of cell adhesion molecule production	0.00054	0.0586
GO:0030674	Protein binding, bridging	0.000504	0.0586
GO:0031720	Haptoglobin binding	0.00054	0.0586
GO:0031959	Mineralocorticoid receptor signaling pathway	0.00054	0.059
GO:0048241	Epinephrine transport	0.00054	0.0595
GO:0005524	ATP binding	0.000268	0.0595
GO:0018722	1-phenanthrol sulfotransferase activity	0.000452	0.0596
GO:0010983	Positive regulation of high-density lipoprotein particle clearance	0.00054	0.0599
GO:0030554	Adenyl nucleotide binding	0.000594	0.0604
GO:0014066	Regulation of phosphatidylinositol 3-kinase signaling	0.00059	0.0612
GO:0018721	Trans-9R,10R-dihydrodiolphenanthrene sulfotransferase activity	0.000452	0.0613
GO:0005253	Anion channel activity	0.00059	0.0613
GO:0022408	Negative regulation of cell-cell adhesion	0.000596	0.0614
GO:0014068	Positive regulation of phosphatidylinositol 3-kinase signaling	0.000576	0.0615
GO:0050829	Defense response to Gram-negative bacterium	0.000581	0.0615
GO:1903038	Negative regulation of leukocyte cell-cell adhesion	0.000584	0.0615
GO:0035458	Cellular response to interferon-beta	0.000589	0.0615
GO:0050694	Galactose 3-O-sulfotransferase activity	0.000655	0.0615
GO:0009967	Positive regulation of signal transduction	0.000603	0.0616
GO:0004027	Alcohol sulfotransferase activity	0.000581	0.0616
GO:0071705	Nitrogen compound transport	0.000613	0.0622
GO:0015193	L-proline transmembrane transporter activity	0.000643	0.0627
GO:0001537	N-acetylgalactosamine 4-O-sulfotransferase activity	0.000655	0.0627
GO:0018724	4-phenanthrol sulfotransferase activity	0.000452	0.063
GO:0015108	Chloride transmembrane transporter activity	0.000641	0.0639
GO:0018725	Trans-3,4-dihydrodiolphenanthrene sulfotransferase activity	0.000452	0.0649
GO:0065007	Biological regulation	0.000658	0.0663
GO:0018726	9-phenanthrol sulfotransferase activity	0.000452	0.0669
GO:0045684	Positive regulation of epidermis development	0.000689	0.0684
GO:0071407	Cellular response to organic cyclic compound	0.000688	0.0688
GO:0034341	Response to interferon-gamma	0.000699	0.069
GO:0018727	2-phenanthrol sulfotransferase activity	0.000452	0.069
GO:0009913	Epidermal cell differentiation	0.000723	0.0708
GO:0016232	HNK-1 sulfotransferase activity	0.000452	0.0712
GO:0035639	Purine ribonucleoside triphosphate binding	0.000789	0.0727
GO:0080131	Hydroxyjasmonate sulfotransferase activity	0.000452	0.0736
GO:0090596	Sensory organ morphogenesis	0.000768	0.0748
GO:0048519	Negative regulation of biological process	0.000776	0.075
GO:0006810	Transport	0.000789	0.0757
GO:1903037	Regulation of leukocyte cell-cell adhesion	0.000796	0.0759
GO:0001517	N-acetylglucosamine 6-O-sulfotransferase activity	0.000452	0.0761
GO:0019825	Oxygen binding	0.00085	0.0768
GO:0015849	Organic acid transport	0.00083	0.0776
GO:0032101	Regulation of response to external stimulus	0.000846	0.0776
GO:0007272	Ensheathment of neurons	0.000843	0.0778
GO:0045861	Negative regulation of proteolysis	0.000827	0.0779
GO:0045604	Regulation of epidermal cell differentiation	0.000825	0.0782
GO:0008366	Axon ensheathment	0.000843	0.0783
GO:0051223	Regulation of protein transport	0.000865	0.0788
GO:0051922	Cholesterol sulfotransferase activity	0.000452	0.0788
GO:0046943	Carboxylic acid transmembrane transporter activity	0.000888	0.0788
GO:1903530	Regulation of secretion by cell	0.000886	0.0797
GO:0050670	Regulation of lymphocyte proliferation	0.000897	0.0797
GO:0032844	Regulation of homeostatic process	0.000882	0.0799
GO:0001818	Negative regulation of cytokine production	0.000897	0.0802
GO:0070857	Regulation of bile acid biosynthetic process	0.000947	0.0807
GO:0070166	Enamel mineralization	0.000947	0.0811
GO:0008284	Positive regulation of cell proliferation	0.000959	0.0812
GO:0002477	Antigen processing and presentation of exogenous peptide antigen via MHC class Ib	0.000947	0.0816
GO:0034930	1-hydroxypyrene sulfotransferase activity	0.000452	0.0817
GO:0002485	Antigen processing and presentation of endogenous peptide antigen via MHC class I via ER pathway, TAP-dependent	0.000947	0.0821
GO:0002484	Antigen processing and presentation of endogenous peptide antigen via MHC class I via ER pathway	0.000947	0.0826
GO:0016491	Oxidoreductase activity	0.000407	0.0829
GO:0003707	Steroid hormone receptor activity	0.000424	0.0829
GO:0002481	Antigen processing and presentation of exogenous protein antigen via MHC class Ib, TAP-dependent	0.000947	0.0831
GO:0039535	Regulation of RIG-I signaling pathway	0.000947	0.0837
GO:0032550	Purine ribonucleoside binding	0.000965	0.0841
GO:1901618	Organic hydroxy compound transmembrane transporter activity	0.000397	0.0842
GO:0004394	Heparan sulfate 2-O-sulfotransferase activity	0.000452	0.0849
