# Supplementary material for: IDO1+ Paneth cells promote immune escape of colorectal cancer
Source: Commun Biol. 2020 May 22;3:252. doi: 10.1038/s42003-020-0989-y (PMC7244549; doi:10.1038/s42003-020-0989-y)
Supplement: Supplementary file 5 — Supplementary Data 4 [file 42003_2020_989_MOESM5_ESM.xlsx]

## Sheet: Tabelle1
ID	Name	p	p adjusted
GO:0002376	Immune system process	4.41e-138	1.86e-134
GO:0001775	Cell activation	1.44e-61	3.05e-58
GO:0050896	Response to stimulus	3.71e-53	5.22e-50
GO:0006952	Defense response	1.96e-48	2.07e-45
GO:0001816	Cytokine production	1.27e-38	1.07e-35
GO:0071944	Cell periphery	4.77e-37	3.36e-34
GO:0023052	Signaling	7.48e-34	4.52e-31
GO:0009986	Cell surface	5.06e-32	2.67e-29
GO:0098552	Side of membrane	7.11e-31	3.34e-28
GO:0034097	Response to cytokine	4.69e-27	1.98e-24
GO:0004872	Receptor activity	3.97e-26	1.53e-23
GO:0009607	Response to biotic stimulus	3.76e-25	1.32e-22
GO:0016020	Membrane	9.88e-23	3.21e-20
GO:0070661	Leukocyte proliferation	1.11e-22	3.35e-20
GO:0060089	Molecular transducer activity	3.49e-20	9.82e-18
GO:0007154	Cell communication	5.25e-20	1.39e-17
GO:0065007	Biological regulation	2.99e-18	7.44e-16
GO:0003823	Antigen binding	1.41e-17	3.3e-15
GO:0006950	Response to stress	2.08e-17	4.63e-15
GO:0006955	Immune response	2.69e-17	5.68e-15
GO:0042611	MHC protein complex	1.27e-15	2.55e-13
GO:0051704	Multi-organism process	1.82e-15	3.49e-13
GO:0001906	Cell killing	1.57e-14	2.88e-12
GO:0042107	Cytokine metabolic process	1.52e-12	2.68e-10
GO:0044699	Single-organism process	1.35e-11	2.28e-09
GO:0048583	Regulation of response to stimulus	1.55e-11	2.52e-09
GO:0005773	Vacuole	2.41e-11	3.77e-09
GO:0009605	Response to external stimulus	1.99e-10	3.01e-08
GO:0040011	Locomotion	4.85e-10	6.87e-08
GO:0048584	Positive regulation of response to stimulus	4.88e-10	6.87e-08
GO:0042287	MHC protein binding	5.83e-10	7.94e-08
GO:0043235	Receptor complex	8.31e-10	1.1e-07
GO:0051239	Regulation of multicellular organismal process	1.9e-09	2.43e-07
GO:0005737	Cytoplasm	3.2e-09	3.98e-07
GO:0002252	Immune effector process	3.4e-09	4.11e-07
GO:0048518	Positive regulation of biological process	4.35e-09	5.1e-07
GO:0030139	Endocytic vesicle	7.88e-09	9e-07
GO:0031982	Vesicle	8.7e-09	9.67e-07
GO:0006793	Phosphorus metabolic process	1.36e-08	1.47e-06
GO:0005768	Endosome	1.73e-08	1.83e-06
GO:0022610	Biological adhesion	2.61e-08	2.69e-06
GO:0032395	MHC class II receptor activity	3.4e-08	3.42e-06
GO:0019538	Protein metabolic process	7.95e-08	7.81e-06
GO:0051674	Localization of cell	1.56e-07	1.5e-05
GO:0046903	Secretion	1.82e-07	1.71e-05
GO:0035821	Modification of morphology or physiology	3.14e-07	2.88e-05
GO:0002684	Positive regulation of immune system process	3.95e-07	3.55e-05
GO:0019865	Immunoglobulin binding	4.18e-07	3.68e-05
GO:0003725	Double-stranded RNA binding	5.57e-07	4.8e-05
GO:0044763	Single-organism cellular process	5.97e-07	5.04e-05
GO:0005515	Protein binding	7.15e-07	5.92e-05
GO:0045055	Regulated secretory pathway	8.74e-07	7.1e-05
GO:0072511	Divalent inorganic cation transport	1.3e-06	0.000103
GO:0043168	Anion binding	1.34e-06	0.000105
GO:0071887	Leukocyte apoptotic process	1.45e-06	0.000112
GO:0018212	Peptidyl-tyrosine modification	2.04e-06	0.000154
GO:0042101	T cell receptor complex	2.08e-06	0.000154
GO:0070887	Cellular response to chemical stimulus	3.76e-06	0.000274
GO:0019079	Viral genome replication	3.92e-06	0.00028
GO:0016444	Somatic cell DNA recombination	5.84e-06	0.000411
GO:0045730	Respiratory burst	5.96e-06	0.000413
GO:0032252	Secretory granule localization	6.97e-06	0.000475
GO:0019955	Cytokine binding	8.8e-06	0.00059
GO:0002682	Regulation of immune system process	1.03e-05	0.000678
GO:0002521	Leukocyte differentiation	1.2e-05	0.000771
GO:0002396	MHC protein complex assembly	1.2e-05	0.000771
GO:0015026	Coreceptor activity	1.26e-05	0.000797
GO:0004896	Cytokine receptor activity	1.33e-05	0.000826
GO:0046209	Nitric oxide metabolic process	1.47e-05	0.000902
GO:0008283	Cell proliferation	1.56e-05	0.00094
GO:0010033	Response to organic substance	1.6e-05	0.00095
GO:0019835	Cytolysis	1.96e-05	0.001151
GO:0042629	Mast cell granule	2.14e-05	0.001238
GO:0045321	Leukocyte activation	2.3e-05	0.001313
GO:0030246	Carbohydrate binding	2.36e-05	0.001331
GO:0005102	Receptor binding	3.13e-05	0.001737
GO:0012506	Vesicle membrane	5.09e-05	0.002793
GO:0046977	TAP binding	5.7e-05	0.003088
GO:0002520	Immune system development	5.91e-05	0.003132
GO:0045342	MHC class II biosynthetic process	5.93e-05	0.003132
GO:0001772	Immunological synapse	6.09e-05	0.003175
GO:0050664	Oxidoreductase activity	6.46e-05	0.003326
GO:0006968	Cellular defense response	7.46e-05	0.003795
GO:0010324	Membrane invagination	7.59e-05	0.003817
GO:0043900	Regulation of multi-organism process	7.85e-05	0.003899
GO:0003727	Single-stranded RNA binding	8.37e-05	0.00411
GO:0050817	Coagulation	8.49e-05	0.004122
GO:0034504	Protein localization to nucleus	9.42e-05	0.004522
GO:0009306	Protein secretion	0.000115	0.005465
GO:0010647	Positive regulation of cell communication	0.000129	0.006038
GO:0009615	Response to virus	0.000136	0.006305
GO:0050793	Regulation of developmental process	0.000137	0.006305
GO:0002683	Negative regulation of immune system process	0.000142	0.006455
GO:0005829	Cytosol	0.000145	0.006519
GO:0031347	Regulation of defense response	0.000197	0.008773
GO:0052813	Phosphatidylinositol bisphosphate kinase activity	0.000226	0.009928
GO:0032588	Trans-Golgi network membrane	0.000241	0.010492
GO:0030134	ER to Golgi transport vesicle	0.000244	0.01051
GO:0034341	Response to interferon-gamma	0.000256	0.01092
GO:0051179	Localization	0.000259	0.010938
GO:0033218	Amide binding	0.00027	0.011306
GO:0019239	Deaminase activity	0.000326	0.013502
GO:0016265	Death	0.000345	0.014166
GO:0003013	Circulatory system process	0.000412	0.016739
GO:0005539	Glycosaminoglycan binding	0.000424	0.017075
GO:0098588	Bounding membrane of organelle	0.000434	0.017284
GO:0006928	Cellular component movement	0.000473	0.018486
GO:0007249	I-kappaB kinase/NF-kappaB signaling	0.000473	0.018486
GO:0051241	Negative regulation of multicellular process	0.000477	0.018486
GO:0048872	Homeostasis of number of cells	0.00053	0.02036
GO:0050795	Regulation of behavior	0.000539	0.020504
GO:0005575	Cellular_component	0.000575	0.021691
GO:0015629	Actin cytoskeleton	0.000654	0.024446
GO:0098576	Lumenal side of membrane	0.000674	0.024978
GO:0039703	RNA replication	0.000688	0.025285
GO:0050865	Regulation of cell activation	0.000695	0.025299
GO:0031252	Cell leading edge	0.000733	0.026129
GO:0044425	Membrane part	0.000737	0.026129
GO:0071823	Protein-carbohydrate complex organization	0.000744	0.026129
GO:1901564	Organonitrogen compound metabolic process	0.000744	0.026129
GO:0019864	IgG binding	0.000748	0.026129
GO:0044459	Plasma membrane part	0.000763	0.026178
GO:0051090	Regulation of transcription factor activity	0.000768	0.026178
GO:0072507	Divalent inorganic cation homeostasis	0.000769	0.026178
GO:0023056	Positive regulation of signaling	0.000775	0.026178
GO:0031410	Cytoplasmic vesicle	0.000789	0.026444
GO:0031300	Intrinsic component of organelle membrane	0.000805	0.026782
GO:0003779	Actin binding	0.000893	0.02948
GO:0005126	Cytokine receptor binding	0.000905	0.029637
GO:0006858	Extracellular transport	0.000916	0.029771
GO:0005125	Cytokine activity	0.000942	0.030381
GO:0044707	Single-multicellular organism process	0.000956	0.030581
GO:1901265	Nucleoside phosphate binding	0.000995	0.031587
GO:0019932	Second-messenger-mediated signaling	0.001037	0.032684
GO:0007159	Leukocyte cell-cell adhesion	0.001202	0.037384
GO:0010959	Regulation of metal ion transport	0.001204	0.037384
GO:0004715	Non-membrane spanning PTK activity	0.001239	0.038192
GO:0017076	Purine nucleotide binding	0.001282	0.039234
GO:0032501	Multicellular organismal process	0.001366	0.041507
GO:0016192	Vesicle-mediated transport	0.001474	0.044463
GO:0060229	Lipase activator activity	0.001543	0.046235
GO:0046967	Cytosol to ER transport	0.001591	0.047108
GO:0070271	Protein complex biogenesis	0.001605	0.047108
GO:0007010	Cytoskeleton organization	0.001606	0.047108
GO:0016298	Lipase activity	0.001639	0.047744
GO:0048731	System development	0.001685	0.048735
